# Supplementary material for: A Novel HPLC-MS/MS Method for the Intracellular Quantification of the Active Triphosphate Metabolite of Remdesivir: GS-443902
Source: J Xenobiot. 2025 Jul 3;15(4):107. doi: 10.3390/jox15040107 (PMC12285933; doi:10.3390/jox15040107)
Supplement: Supplementary file 1 [file jox-15-00107-s001.zip]

Archive with 1 entries (1 files):
- jox-3570628-supplementary.pdf
